# Supplementary material for: Effect of Synthesis Conditions on Graphene Directly Grown on SiO2: Structural Features and Charge Carrier Mobility
Source: Nanomaterials (Basel). 2025 Aug 27;15(17):1315. doi: 10.3390/nano15171315 (PMC12429864; doi:10.3390/nano15171315)
Supplement: Supplementary file 1 [file nanomaterials-15-01315-s001.zip]

Archive with 1 entries (1 files):
- nanomaterials-3780110-supplementary.pdf
